# Supplementary material for: Evaluation of Excess Significance Bias in Animal Studies of Neurological Diseases
Source: PLoS Biol. 2013 Jul 16;11(7):e1001609. doi: 10.1371/journal.pbio.1001609 (PMC3712913; doi:10.1371/journal.pbio.1001609)
Supplement: Table S1 — Analytical description of the 160 meta-analyses with observed and expected numbers of “positive” study datasets. (XLSX) [file pbio.1001609.s001.xlsx]

## Sheet: Sheet1
Supplemental Table· Analytical description of the 160 meta-analyses with observed and expected numbers of "positive" study datasets
Disease	Outcome	Intervention/Treatment	Studies	Comparisons	Cases/controls	Fixed effects†	Random effects*	Most precise study effect‡	I2 (95% CI) [P]||	Egger§	O¶	E (fixed)#	P (fixed)**	E (random)††	P (random)**	E (precise)‡‡	P (precise)**
Alzheimer's	Morris water maze	Various	82	250	2652/2766	0·55 (0·48, 0·62)	0·76 (0·63, 0·89)	0·51 (-0·004· 1·03)	68 (64-72) [<0·01]	<0·01	76	51·3	<0·01	83·4	NP	45·8	<0·01
Alzheimer's	Plaque area	Various	318	804	6152/6127	0·85 (0·80, 0·89)	1·11 (1·01, 1·20)	[-0·04 (-0·52, 0·44)]	71 (69-73) [<0·01]	<0·01	342	226	<0·01	331	0·43	40·6	<0·01
EAE	Mean severity	Aminoguanidine	4	9	70/82	0·40 (0·04, 0·77)	0·45 (-0·22, 1·12)	1·10 (0·19, 2·01)	70 (26-83) [<0·01]	0·59	2	1·01	0·27	1·15	0·32	4·29	NP
EAE	Mean severity	Azathioprine	1	3	31/39	0·59 (-0·10, 1·28)	0·63 (-0·28, 1·54)	[-0·15 (-1·23, 0·93)]	41 (0-83) [0·18]	0·38	1	0·72	0·56	0·8	0·99	0·19	0·17
EAE	Mean severity	Bone Marrow	2	24	269/279	1·06 (0·78, 1·35)	1·62 (1·04, 2·21)	0 (-0·92, 0·92)	75 (61-82) [<0·01]	<0·01	15	14·5	0·99	22·5	NP	1·2	<0·01
EAE	Mean severity	Cobra Venom Factor	2	8	76/79	1·02 (0·58, 1·46)	1·09 (0·52, 1·66)	0·46 (-0·53, 1·44)	38 (0-71) [0·12]	0·02	4	3·95	0·99	4·36	NP	1·17	0·02
EAE	Mean severity	Complete Freunds Adjuvant	3	6	44/42	1·61 (0·79, 2·43)	1·85 (-0·09, 3·78)	2·79 (1·27, 4·31)	81 (51-90) [<0·01]	0·57	2	3·99	NP	4·81	NP	6	NP
EAE	Mean severity	Cyclophosphamide	3	10	205/411	[-0·09 (-0·30, 0·11)]	0·17 (-0·48, 0·83)	[-0·32 (-0·64, 0·01)]	85 (74-90) [<0·01]	0·17	3	0·62	0·02	0·92	0·06	1·86	0·41
EAE	Mean severity	Cyclosporin	8	14	161/184	0·72 (0·41, 1·02)	0·93 (0·30, 1·55)	0·56 (-0·06, 1·18)	72 (48-83) [<0·01]	<0·01	6	4·43	0·39	6·35	NP	3·05	0·10
EAE	Mean severity	Dexamethasone	4	4	25/52	0·55 (-0·08, 1·19)	0·55 (-0·08, 1·19)	0·28 (-0·82, 1·38)	0 (0-68) [0·76]	0·03	0	0·63	NP	0·63	NP	0·31	NP
EAE	Mean severity	Estrogen Hormone	7	42	415/531	1·10 (0·91, 1·29)	1·49 (1·08, 1·90)	0·84 (0·32, 1·36)	74 (64-80) [<0·01]	<0·01	22	22·3	NP	29·8	NP	15·8	0·06
EAE	Mean severity	Fingolimod (FTY720)	3	9	91/111	2·39 (1·75, 3·03)	3·14 (1·29, 4·98)	1·30 (0·07, 2·53)	83 (67-89) [<0·01]	0·05	7	8·89	NP	9	NP	6·23	0·73
EAE	Mean severity	Glatiramer Acetate	9	20	250/249	1·02 (0·80, 1·25)	1·56 (0·97, 2·16)	0·34 (-0·23, 0·91)	84 (77-89) [<0·01]	<0·01	13	11·5	0·65	17·8	NP	2·4	<0·01
EAE	Mean severity	Immunoglobulin	3	5	139/90	0·89 (0·56, 1·23)	1·01 (0·22, 1·80)	1·15 (0·67, 1·62)	77 (17-89) [<0·01]	0·71	3	3·49	NP	3·95	NP	4·37	NP
EAE	Mean severity	Indomethacin	2	3	30/22	0·91 (0·23, 1·60)	1·06 (-0·01, 2·14)	0·68 (-0·23, 1·59)	52 (0-85) [0·12]	0·45	1	1·08	NP	1·38	NP	0·67	0·53
EAE	Mean severity	Insulin Like Growth Factor	1	4	38/38	4·85 (3·85, 5·85)	5·00 (3·65, 6·34)	4·04 (2·29, 5·80)	43 (0-80) [0·15]	<0·01	4	4	0·99	4	0·99	4	0·99
EAE	Mean severity	Interferon Beta	6	9	71/71	0·18 (-0·24, 0·61)	0·42 (-0·67, 1·52)	[-0·69 (-1·53, 0·15)]	84 (69-90) [<0·01]	0·28	4	0·56	<0·01	1·04	0·01	1·95	0·11
EAE	Mean severity	Interleukin 10	7	34	294/313	[-0·18 (-0·38, 0·02)]	[-0·18 (-0·56, 0·19)]	0·46 (-0·26, 1·19)	70 (55-78) [<0·01]	0·98	9	2·15	<0·01	2·16	<0·01	4·60	0·04
EAE	Mean severity	Interleukin 4	3	10	67/148	0·49 (0·10, 0·88)	0·49 (0·10, 0·88)	0·07 (-0·82, 0·97)	0 (0-53) [0·52]	<0·01	2	1·51	0·65	1·51	0·65	0·52	0·09
EAE	Mean severity	Linomide	2	4	68/84	2·91 (1·89, 3·93)	14·5 (4·53, 24·5)	0·62 (-0·82, 2·06)	99 (98-99) [<0·01]	0·05	2	4	NP	4	NP	1·49	0·63
EAE	Mean severity	Lovastatin	2	7	62/87	1·19 (0·71, 1·66)	1·36 (0·64, 2·08)	0·41 (-0·47, 1·29)	54 (0-78) [0·04]	0·01	4	4·59	NP	5·39	NP	0·93	<0·01
EAE	Mean severity	Myelin Basic Protein	33	148	1138/1638	0·75 (0·65, 0·86)	0·98 (0·77, 1·19)	0·82 (0·32, 1·32)	67 (60-72) [<0·01]	<0·01	47	38·7	0·13	55·5	NP	43·4	0·53
EAE	Mean severity	Methotrexate	1	2	16/20	0·74 (-0·41, 1·88)	0·93 (-1·80, 3·67)	[-0·42 (-1·92, 1·08)	82 (ΝΑ) [0·02]	ΝΑ	1	0·53	0·46	0·78	0·99	0·24	0·23
EAE	Mean severity	Methylprednisolone	4	10	182/180	[-0·15 (-0·49, 0·20)]	[-0·14 (-1·15, 0·86)]	0·54 (-0·36, 1·45)	88 (80-92) [<0·01]	0·99	6	0·69	<0·01	0·69	<0·01	3·15	0·08
EAE	Mean severity	Minocycline	2	3	22/25	1·68 (0·91, 2·45)	1·72 (0·48, 2·97)	2·16 (0·90, 3·43)	61 (0-87) [0·07]	0·63	2	2·49	NP	2·56	NP	2·95	NP
EAE	Mean severity	Mitoxantrone	4	30	224/398	1·65 (1·34, 1·95)	2·18 (1·56, 2·80)	0·53 (-0·52, 1·59)	73 (61-81) [<0·01]	<0·01	20	25·4	NP	29·1	NP	5·29	<0·01
EAE	Mean severity	Myelin	2	7	80/71	[-0·07 (-0·44, 0·31)]	[-0·05 (-0·58, 0·48)]	0·26 (-0·63, 1·14)	48 (0-76) [0·07]	0·66	1	0·37	0·31	0·36	0·31	0·59	0·46
EAE	Mean severity	Phenytoin	2	2	11/11	3·15 (1·70, 4·59)	3·15 (1·70, 4·59)	2·59 (0·68, 4·51)	0 (ΝΑ) [0·39]	ΝΑ	2	2	0·99	2	0·99	1·94	0·99
EAE	Mean severity	Proteolipid Protein	2	2	19/28	[-0·97 (-1·62, -0·32)]	[-0·92 (-1·78, -0·05)]	[-1·27 (-2·07, -0·48)]	38 (ΝΑ) [0·20]	ΝΑ	1	0·98	0·99	0·90	0·99	1·36	NP
EAE	Mean severity	Prednisolone	3	3	17/17	1·54 (0·64, 2·44)	1·54 (0·64, 2·44)	1·55 (0·12, 2·98)	0 (0-73) [0·56]	0·48	2	1·61	0·99	1·61	0·99	1·62	0·99
EAE	Mean severity	Reserpine	1	5	23/35	1·61 (0·06, 3·15)	2·72 (-0·22, 5·66)	0·99 (-0·94, 2·92)	47 (0-79) [0·11]	0·12	1	2·61	NP	4·63	NP	1·26	NP
EAE	Mean severity	Rolipram	3	9	117/109	0·69 (0·41, 0·97)	0·63 (0·06, 1·19)	0·56 (0·03, 1·08)	73 (36-84) [<0·01]	0·61	7	2·99	<0·01	2·58	<0·01	2·16	<0·01
EAE	Mean severity	Spinal Cord Protein	2	5	32/32	0·26 (-0·46, 0·98)	0·99 (-0·50, 2·48)	[-0·22 (-1·16, 0·71)]	65 (0-85) [0·02]	0·04	2	0·34	0·04	1·51	0·64	0·32	0·04
EAE	Mean severity	Transforming Growth Factor	4	8	69/124	0·22 (-0·17, 0·62)	0·28 (-0·28, 0·84)	0·19 (-0·54, 0·92)	45 (0-74) [0·08]	0·52	1	0·61	0·47	0·72	0·53	0·55	0·43
EAE	Mean severity	Integrin Alpha V Beta 8	5	11	52/62	1·46 (0·87, 2·05)	2·12 (0·84, 3·39)	1·29 (-0·15, 2·73)	76 (52-85) [<0·01]	0·01	6	4·31	0·36	6·65	NP	3·64	0·20
EAE	Mean severity	Vitamin D	6	13	196/271	1·16 (0·93, 1·40)	1·48 (0·85, 2·12)	0·33 (-0·21, 0·86)	84 (74-89) [<0·01]	0·12	9	9·19	NP	10·3	NP	1·88	<0·01
Focal	Infarct volume	Hypothermia	107	221	1803/1949	1·39 (1·30, 1·48)	1·69 (1·53, 1·86)	1·08 (0·42, 1·74)	68 (63-72) [<0·01]	<0·01	135	145	NP	180	NP	101	<0·01
Focal	Infarct volume	Stem Cells	110	211	1611/1657	0·81 (0·71, 0·91)	1·21 (1·00, 1·41)	0·91 (0·20, 1·62)	73 (69-76) [<0·01]	<0·01	84	63·7	<0·01	102	NP	67·6	0·02
Focal	Infarct volume	Thrombolytic	83	202	1949/1996	0·58 (0·51, 0·66)	0·67 (0·56, 0·78)	[-0·04 (-0·59, 0·52)]	48 (38-56) [<0·01]	<0·01	60	41·1	<0·01	50·3	0·12	10·2	<0·01
Focal	Infarct volume	Anti-oxidants	18	34	309/309	0·92 (0·72, 1·12)	1·18 (0·78, 1·59)	0·57 (-0·08, 1·22)	74 (62-80) [<0·01]	<0·01	14	13·2	0·86	19·4	NP	6·31	<0·01
Focal	Infarct volume	Growth factor	78	128	981/1026	0·93 (0·82, 1·04)	1·09 (0·90, 1·27)	0·78 (0·14, 1·42)	60 (51-67) [<0·01]	<0·01	53	42·7	0·06	54·3	NP	32·7	<0·01
Focal	Infarct volume	Nootropic	5	14	120/128	0·93 (0·60, 1·26)	0·97 (0·53, 1·42)	1·44 (0·43, 2·44)	42 (0-68) [0·05]	0·05	7	5·38	0·42	5·76	0·59	9·70	NP
Focal	Infarct volume	Anti-inflammatory	23	44	396/550	0·99 (0·84, 1·15)	1·10 (0·88, 1·31)	[-0·09 (-0·85, 0·67)]	44 (15-60) [<0·01]	<0·01	31	20	<0·01	23	0·02	2·36	<0·01
Focal	Infarct volume	Estrogens	33	100	847/905	0·72 (0·60, 0·84)	0·90 (0·68, 1·12)	0·37 (-0·35, 1·08)	68 (61-74) [<0·01]	<0·01	46	25·6	<0·01	36	0·05	10·4	<0·01
Focal	Infarct volume	Minocycline	8	25	335/337	0·84 (0·65, 1·03)	0·83 (0·60, 1·07)	1·20 (0·55, 1·84)	28 (0-55) [0·10]	0·85	11	11·4	NP	11·3	NP	17	NP
Focal	Infarct volume	Melatonin	12	29	276/303	1·13 (0·90, 1·35)	1·13 (0·90, 1·35)	1·33 (0·51, 2·14)	0 (0-37) [0·87]	0·47	9	16·5	NP	16·5	NP	20·3	NP
Focal	Infarct volume	Urokinase	12	26	247/233	0·91 (0·66, 1·16)	1·86 (1·22, 2·50)	[-0·29 (-1·01, 0·43)]	83 (76-87) [<0·01]	<0·01	18	10·1	<0·01	23·6	NP	2·26	<0·01
Focal	Infarct volume	Nicotinamide	11	57	458/538	0·87 (0·69, 1·04)	0·89 (0·70, 1·08)	0·56 (-0·03, 1·15)	11 (0-36) [0·25]	0·16	10	19	NP	19·8	NP	9·86	0·99
Focal	Infarct volume	Disufenton sodium (NXY-059)	10	29	249/250	0·94 (0·70, 1·18)	1·40 (0·97, 1·83)	0·09 (-0·52, 0·69)	64 (43-75) [<0·01]	<0·01	14	11·1	0·26	19·7	NP	1·54	<0·01
Focal	Infarct volume	Nitric Oxide Species Inhibitors	65	148	1201/1415	0·67 (0·56, 0·77)	0·80 (0·61, 0·98)	0·69 (-0·08, 1·46)	66 (59-71) [<0·01]	<0·01	63	33	<0·01	43·3	<0·01	34·6	<0·01
Focal	Infarct volume	Nitric Oxide Species Donors	20	40	280/356	0·71 (0·50, 0·92)	0·76 (0·44, 1·08)	1·58 (0·76, 2·41)	53 (29-67) [<0·01]	0·17	16	8·71	0·01	9·78	0·03	28·2	NP
Focal	Infarct volume	Tacrolimus (FK506)	29	95	921/947	1·07 (0·95, 1·19)	1·26 (1·07, 1·45)	0·50 (-0·20, 1·21)	57 (45-66) [<0·01]	<0·01	55	50·3	0·36	62·9	NP	15·8	<0·01
ICH	Neurobehavioural score	Propofol	1	3	30/30	1·97 (1·05, 2·89)	2·18 (0·74, 3·62)	1·26 (-0·10, 2·63)	56 (0-86) [0·10]	0·05	2	2·98	NP	3	NP	2·14	NP
ICH	Neurobehavioural score	Tauroursodeoxycholic acid	1	9	45/45	1·12 (0·64, 1·60)	1·12 (0·64, 1·60)	0·51 (-0·76, 1·78)	0 (0-54) [0·60]	<0·01	2	2·5	NP	2·5	NP	0·91	0·23
ICH	Neurobehavioural score	Minocycline	3	9	93/96	[-0·05 (-0·41, 0·30)]	0·07 (-0·54, 0·69)	0·03 (-0·91, 0·97)	65 (8-81) [<0·01]	0·06	3	0·46	<0·01	0·47	<0·01	0·45	<0·01
ICH	Neurobehavioural score	Anti-inflammatory	7	26	218/214	1·19 (0·89, 1·48)	2·06 (1·34, 2·77)	0·79 (0·10, 1·48)	79 (68-84) [<0·01]	<0·01	15	13·6	0·70	24·1	NP	7·32	<0·01
ICH	Neurobehavioural score	Anti-oxidants	9	32	310/341	[-0·17 (-0·37, 0·03)]	[-0·04 (-0·44, 0·36)]	0 (-0·67, 0·67)	66 (48-76) [<0·01]	0·02	12	2·03	<0·01	1·62	<0·01	1·6	<0·01
ICH	Neurobehavioural score	Afobazol	1	4	20/20	1·32 (0·39, 2·26)	1·32 (0·39, 2·26)	0·60 (-0·98, 2·18)	0 (0-68) [0·59]	0·01	1	1·44	NP	1·44	NP	0·48	0·4
ICH	Neurobehavioural score	Calcium channel blockers	5	7	108/108	0·72 (0·42, 1·02)	0·47 (-0·04, 0·98)	1·06 (0·64, 1·48)	52 (0-78) [0·05]	0·02	2	2·64	NP	1·52	0·65	4·14	NP
ICH	Neurobehavioural score	Chinese traditional medicine	2	2	10/10	0·76 (-0·17, 1·69)	0·76 (-0·17, 1·69)	0·59 (-0·70, 1·87)	0 (NA) [0·70]	NA	0	0·32	NP	0·32	NP	0·23	NP
ICH	Neurobehavioural score	Ganaloxone	1	4	36/44	[-0·42 (-0·88, 0·04)]	[-0·49 (-1·26, 0·28)]	0 (-0·88, 0·88)	64 (0-86) [0·04]	0·02	1	0·53	0·43	0·64	0·5	0·2	0·19
ICH	Neurobehavioural score	Carbenoxolone	1	12	72/78	[-0·57 (-0·91, -0·23)]	[-0·57 (-0·91, -0·23)]	0·14 (-1·00, 1·27)	0 (0-50) [0·45]	<0·01	2	1·63	0·67	1·63	0·67	0·66	0·14
ICH	Neurobehavioural score	Glutamate receptor antagonists	4	6	53/63	0·58 (0·08, 1·09)	1·62 (-0·01, 3·25)	0·33 (-0·75, 1·41)	89 (79-93) [<0·01]	<0·01	1	1·2	NP	5·07	NP	0·59	0·46
ICH	Neurobehavioural score	Growth factor	3	5	70/70	5·35 (4·55, 6·15)	6·37 (4·18, 8·55)	4·03 (2·73, 5·34)	85 (61-92) [<0·01]	<0·01	5	5	0·99	5	0·99	5	0·99
ICH	Neurobehavioural score	Zinc protoporphyrin	1	2	16/16	0·37 (-0·34, 1·08)	0·38 (-0·52, 1·28)	[-0·07 (-1·05, 0·91)]	37 (NA) [0·21]	NA	0	0·2	NP	0·2	NP	0·1	NP
ICH	Neurobehavioural score	Atorvastatin	2	6	50/50	1·11 (0·51, 1·71)	2·15 (0·26, 4·04)	0·08 (-1·12, 1·28)	88 (75-93) [<0·01]	<0·01	3	2·97	0·99	5·95	NP	0·31	<0·01
ICH	Neurobehavioural score	Hypothermia	6	33	491/541	[-0·02 (-0·18, 0·14)]	0·003 (-0·19, 0·19)	0·06 (-0·68, 0·81)	27 (0-52) [0·08]	<0·01	2	1·66	0·68	1·65	0·68	1·75	0·69
ICH	Neurobehavioural score	Tacrolimus (FK506)	1	3	30/30	0·51 (-0·02, 1·04)	0·57 (-0·38, 1·51)	[-0·21 (-1·09, 0·67)]	68 (0-89) [0·04]	0·23	1	0·52	0·44	0·61	0·49	0·21	0·2
ICH	Neurobehavioural score	Iron chelator	6	14	99/106	1·16 (0·81, 1·51)	1·37 (0·81, 1·93)	0·52 (-0·49, 1·53)	57 (8-75) [<0·01]	<0·01	7	6·35	0·79	8·14	NP	1·9	<0·01
ICH	Neurobehavioural score	Galardin (GM-6001)	1	3	51/54	0·33 (-0·21, 0·88)	0·34 (-0·35, 1·03)	[-0·24 (-1·18, 0·69)]	36 (0-82) [0·21]	0·28	1	0·45	0·39	0·47	0·4	0·31	0·28
ICH	Neurobehavioural score	Tuftsin fragment 1-3	1	2	29/26	1·21 (0·62, 1·79)	1·21 (0·62, 1·79)	1·33 (0·59, 2·08)	0 (NA) [0·59]	NA	2	1·6	0·99	1·6	0·99	1·73	0·99
ICH	Neurobehavioural score	Cerebral	1	3	21/21	0·96 (0·23, 1·69)	1·52 (-0·37, 3·40)	0 (-1·05· 1·05)	83 (0-93) [<0·01]	0·17	1	0·97	0·99	2·01	NP	0·15	0·14
ICH	Neurobehavioural score	17b Estradiol	3	13	161/179	0·16 (-0·09, 0·41)	0·16 (-0·09, 0·41)	0·007 (-0·74, 0·76)	0 (0-49) [0·66]	0·01	1	0·86	0·59	0·86	0·59	0·65	0·49
ICH	Neurobehavioural score	PPAR-gamma agonist	2	3	37/37	3·36 (2·52, 4·20)	5·38 (1·82, 8·95)	2·00 (0·94, 3·06)	92 (79-96) [<0·01]	0·18	3	3	0·99	3	0·99	3	0·99
ICH	Neurobehavioural score	Psychomotor stimulant	3	7	98/104	0·17 (-0·15, 0·48)	[-0·36 (-1·19, 0·48)]	0·76 (0·27, 1·25)	82 (60-90) [<0·01]	0·03	3	0·49	<0·01	1	0·06	2·98	0·99
ICH	Neurobehavioural score	Protein Phosphatase 1	1	2	18/28	0·80 (0·06, 1·55)	0·80 (0·06, 1·55)	0·48 (-0·52, 1·49)	0 (NA) [0·35]	NA	1	0·78	0·99	0·78	0·99	0·35	0·32
ICH	Neurobehavioural score	Stem Cells	14	37	408/371	1·64 (1·45, 1·84)	1·77 (1·38, 2·15)	2·81 (2·09, 3·53)	71 ( 58-78) [<0·01]	0·08	25	30·9	NP	32·5	NP	36·9	NP
ICH	Neurobehavioural score	Thrombin inhibitor	3	7	56/50	0·60 (0·12, 1·08)	0·60 (0·12, 1·08)	0·02 (-1·04, 1·08)	0 (0-58) [0·54]	<0·01	0	1·19	NP	1·19	NP	0·35	NP
ICH	Neurobehavioural score	Cystamine	1	3	18/18	0·64 (-0·04, 1·31)	0·64 (-0·04, 1·31)	0·37 (-0·78, 1·52)	0 (0-73) [0·85]	0·03	0	0·42	NP	0·42	NP	0·25	NP
ICH	Neurobehavioural score	ORF4-PE	1	3	18/18	1·31 (0·44, 2·18)	1·31 (0·44, 2·18)	1·09 (-0·16, 2·34)	0 (0-73) [0·46]	0·31	1	1·34	NP	1·34	NP	0·99	0·99
ICH	Neurobehavioural score	YM-14673	1	6	48/48	0·78 (0·26, 1·31)	0·78 (0·26, 1·31)	1·03 (-0·03, 2·09)	0 (0-61) [0·90]	0·86	0	1·62	NP	1·62	NP	2·51	NP
ICH	Brain water content	Propofol	1	3	18/18	1·42 (0·32, 2·52)	1·42 (0·32, 2·52)	0·80 (-0·89, 2·50)	0 (0-73) [0·64]	0·02	0	1·53	NP	1·53	NP	0·63	NP
ICH	Brain water content	Minocycline	1	2	12/12	2·62 (1·41, 3·84)	2·62 (1·41, 3·84)	2·33 (0·73, 3·94)	0 (NA) [0·59]	NA	2	1·99	0·99	1·02	0·5	1·92	0·99
ICH	Brain water content	Anti-inflammatory	7	13	105/107	0·85 (0·48, 1·22)	1·18 (0·50, 1·86)	0·28 (-0·54, 1·11)	66 (29-80) [<0·01]	0·02	4	4·05	NP	6·7	NP	1·04	0·02
ICH	Brain water content	Anti-oxidants	5	29	174/183	0·30 (-0·03, 0·63)	0·60 (-0·05, 1·25)	[-0·47 (-1·61, 0·67)]	70 (54-78) [<0·01]	0·04	9	2·15	<0·01	4·15	0·03	3·12	<0·01
ICH	Brain water content	Calcium channel blockers	2	4	30/30	0·49 (-0·19, 1·17)	0·49 (-0·19, 1·17)	1·21 (-0·07, 2·48)	0 (0-68) [0·58]	0·13	0	0·52	NP	0·52	NP	2·01	NP
ICH	Brain water content	Garbenoxolone	1	8	48/52	0·45 (-0·04, 0·94)	0·45 (-0·04, 0·94)	0·36 (-0·98, 1·69)	0 (0-56) [0·98]	0·26	0	0·83	NP	0·83	NP	0·67	NP
ICH	Brain water content	Glutamate receptor antagonists	3	4	36/38	[-0·20 (-0·71, 0·31)]	[-0·20 (-0·71, 0·31)]	[-0·31 (-1·12, 0·50)]	0 (0-68) [0·76]	0·98	0	0·27	NP	0·27	NP	0·37	NP
ICH	Brain water content	Growth factor	2	2	18/18	4·98 (3·51, 6·45)	4·95 (3·19, 6·70)	5·76 (3·81, 7·71)	29 (NA) [0·23]	NA	2	2	0·99	2	0·99	2	0·99
ICH	Brain water content	Zinc protoporphyrin	1	2	12/12	1·40 (0·46, 2·34)	1·40 (0·46, 2·34)	1·31 (0·01, 2·60)	0 (NA) [0·83]	NA	2	0·99	0·25	0·99	0·25	0·89	0·20
ICH	Brain water content	Recombinant Factor VIIa	1	2	12/12	0·24 (-0·57, 1·05)	0·24 (-0·57, 1·05)	0 (-1·13, 1·13)	0 (NA) [0·56]	NA	0	0·13	NP	0·13	NP	0·1	NP
ICH	Brain water content	Geranyl geranyl acetone	1	3	18/18	1·35 (0·23, 2·46)	1·35 (0·23, 2·46)	0·84 (-0·86, 2·55)	0 (0-73) [0·37]	0·04	1	1·4	NP	1·4	NP	0·67	0·53
ICH	Brain water content	Atorvastatin	1	2	18/18	3·77 (2·28, 5·26)	4·12 (1·53, 6·71)	3·01 (1·25, 4·77)	60 (NA) [0·11]	NA	2	2	0·99	2	0·99	2	0·99
ICH	Brain water content	Hypothermia	3	5	37/39	0·86 (0·32, 1·40)	0·86 (0·32, 1·40)	0·22 (-0·86, 1·30)	0 (0-64) [0·53]	0·07	1	1·48	NP	1·48	NP	0·33	0·29
ICH	Brain water content	Deferoxamine	2	12	90/120	1·07 (0·70, 1·44)	1·08 (0·69, 1·47)	0·31 (-0·83, 1·45)	10 (0-55) [0·34]	<0·01	6	5·58	0·99	5·7	0·99	1·05	<0·01
ICH	Brain water content	Tuftsin fragment	1	2	10/10	1·83 (0·69, 2·98)	1·83 (0·69, 2·98)	1·63 (0·09, 3·17)	0 (NA) [0·69]	NA	2	1·21	0·52	1·21	0·52	1	0·25
ICH	Brain water content	Estradiol	2	4	24/24	0·94 (0·28, 1·61)	1·38 (0·13, 2·62)	0·29 (-0·64, 1·22)	65 (0-86) [0·03]	0·02	2	1·06	0·29	1·88	0·99	0·28	0·03
ICH	Brain water content	Stem cells	2	5	32/32	1·43 (0·64, 2·22)	1·43 (0·64, 2·22)	1·60 (0·43, 2·77)	0 (0-64) [0·49]	0·47	2	2·76	NP	2·76	NP	3·27	NP
ICH	Brain water content	Batroxobin	1	3	18/18	0·50 (-0·45, 1·45)	0·50 (-0·45, 1·45)	0·18 (-1·42, 1·79)	0 (0-73) [0·89]	0·04	0	0·34	NP	0·34	NP	0·18	NP
ICH	Brain water content	Cystamine	1	2	12/12	1·02 (0·12, 1·93)	1·08 (-0·14, 2·31)	0·52 (-0·64, 1·68)	44 (NA) [0·18]	NA	1	0·6	0·51	0·65	0·55	0·24	0·22
ICH	Hematoma volume	Tauroursodeoxycho	1	3	12/12	1·21 (0·14, 2·29)	1·80 (-0·43, 4·03)	0·98 (-0·56, 2·52)	67 (0-88) [0·05]	<0·01	1	1·18	NP	1·24	NP	0·52	0·44
ICH	Hematoma volume	Anti-inflammatory	5	8	53/56	0·43 (-0·04, 0·90)	0·60 (-0·07, 1·28)	0·02 (-0·78, 0·82)	46 (0-74) [0·08]	0·06	2	0·84	0·2	1·26	0·37	0·4	0·06
ICH	Hematoma volume	Anti-oxidants	3	5	36/34	0·06 (-0·50, 0·62)	0·06 (-0·50, 0·62)	0·15 (-0·83, 1·14)	0 (0-64) [0·46]	0·58	0	0·26	NP	0·26	NP	0·29	NP
ICH	Hematoma volume	Calcium channel blockers	2	4	31/30	0·08 (-0·58, 0·74)	0·08 (-0·58, 0·74)	0·80 (-0·35, 1·96)	0 (0-68) [0·50]	0·02	0	0·21	NP	0·21	NP	1·06	NP
ICH	Hematoma volume	Glutamate receptor antagonists	2	5	41/44	0·29 (-0·23, 0·82)	0·32 (-0·30, 0·95)	[-0·14 (-1·21, 0·94)]	30 (0-74) [0·22]	0·07	1	0·42	0·35	0·45	0·38	0·28	0·25
ICH	Hematoma volume	Growth factor	2	3	18/18	0·51 (-0·23, 1·25)	0·49 (-0·53, 1·51)	0·48 (-0·68, 1·64)	46 (0-84) [0·16]	0·81	1	0·34	0·31	0·33	0·3	0·32	0·29
ICH	Hematoma volume	Recombinant Factor VIIa	1	2	12/12	[-2·03 (-3·11, -0·96)]	[-2·03 (-3·11, -0·96)]	[-1·74 (-3·15, -0·32)]	0 (NA) [0·52]	NA	2	1·71	0·99	1·71	0·99	1·39	0·99
ICH	Hematoma volume	Hypothermia	4	8	113/113	[-0·05 (-0·41, 0·30)]	[-0·05 (-0·41, 0·30)]	0·05 (-0·82, 0·92)	0 (0-56) [0·85]	0·95	0	0·42	NP	0·42	NP	0·41	NP
ICH	Hematoma volume	Tuftsin fragment	1	2	12/12	1·57 (0·59, 2·54)	1·57 (0·59, 2·54)	1·35 (0·15, 2·56)	0 (NA) [0·55]	NA	2	1·17	0·51	1·17	0·51	0·93	0·22
ICH	Hematoma volume	Albumin	1	3	24/18	0·10 (-0·51, 0·72)	0·10 (-0·51, 0·72)	0·05 (-1·01, 1·11)	0 (0-73) [0·98]	0·08	0	0·16	NP	0·16	NP	0·15	NP
ICH	Hematoma volume	Rosiglitazone	1	2	11/11	3·01 (1·59, 4·44)	3·03 (1·06, 5·01)	2·05 (0·07, 4·02)	48 (NA) [0·17]	NA	2	1·91	0·99	1·92	0·99	1·45	0·99
ICH	Hematoma volume	Psychomotor stimulant	2	2	48/49	[-0·10 (-0·51, 0·31)]	[-0·37 (-1·65, 0·92)]	0·25 (-0·23, 0·73)	87 (NA) [<0·01]	NA	1	0·13	0·12	0·45	0·4	0·26	0·25
ICH	Hematoma volume	Stem cells	1	4	24/24	0·30 (-0·60, 1·21)	0·30 (-0·60, 1·21)	0·13 (-1·67, 1·92)	0 (0-68) [0·99]	0·01	0	0·29	NP	0·29	NP	0·22	NP
Parkinson's	Various	PHNO	15	41	226/226	1·23 (0·88, 1·59)	1·23 (0·88, 1·59)	0 (-1·20, 1·20)	0 (0-33) [0·99]	<0·01	6	14·8	NP	14·8	NP	2·05	0·02
Parkinson's	Various	7-OH-DPAT	4	7	58/58	1·26 (0·71, 1·82)	1·31 (0·67, 1·95)	0·41 (-0·74, 1·56)	22 (0-67) [0·26]	0·02	4	4·12	NP	4·34	NP	0·8	<0·01
Parkinson's	Rotational behavior	A68930	5	10	78/78	0·54 (0·16, 0·92)	0·54 (0·16, 0·92)	0·68 (-0·23, 1·59)	0 (0-53) [0·88]	0·60	0	1·54	NP	1·54	NP	2·12	NP
Parkinson's	Various	A77636	5	27	108/108	1·50 (0·95, 2·05)	1·50 (0·95, 2·05)	0·96 (-0·58, 2·49)	0 (0-38) [0·93]	<0·01	1	8·48	NP	8·48	NP	4·62	NP
Parkinson's	Various	A86929	7	17	68/68	1·55 (0·76, 2·34)	1·55 (0·76, 2·34)	2·31 (0·20, 4·42)	0 (0-45) [0·92]	<0·01	2	5·6	NP	5·6	NP	10·5	NP
Parkinson's	Various	ABT-431	3	8	32/32	1·23 (0·11, 2·34)	1·23 (0·11, 2·34)	0·31 (-1·92, 2·54)	0 (0-56) [0·77]	<0·01	0	1·9	NP	1·9	NP	0·51	NP
Parkinson's	Various	Amantadine	2	8	32/32	[-1·35 (-2·49, -0·21)]	[-1·35 (-2·49, -0·21)]	0·04 (-2·15, 2·24)	0 (0-56) [0·80]	<0·01	0	2·17	NP	2·17	NP	0·4	NP
Parkinson's	Rotational behavior	Aplindore	4	7	105/105	1·73 (1·40, 2·06)	1·88 (1·25, 2·51)	0·78 (0·04, 1·53)	71 (16-85) [<0·01]	<0·01	7	6·99	0·99	7	0·99	3·49	<0·01
Parkinson's	Various	Apomorphine	54	156	1298/1445	0·61 (0·49, 0·73)	1·02 (0·73, 1·30)	0·64 (-0·19, 1·46)	80 (77-82) [<0·01]	<0·01	63	30·3	<0·01	66·8	NP	32·2	<0·01
Parkinson's	Various	Ciladopa (AY27110)	2	8	100/100	0·002 (-0·38, 0·38)	[-0·37 (-1·36, 0·62)]	1·40 (0·55, 2·25)	85 (71-91) [<0·01]	<0·01	5	0·4	<0·01	1·08	<0·01	6·84	NP
Parkinson's	Disability rating	BAM-1110	5	9	45/45	3·14 (1·70, 4·58)	4·47 (2·09, 6·85)	1·94 (-0·70, 4·57)	45 (0-73) [0·07]	<0·01	6	9	NP	9	NP	5·93	0·99
Parkinson's	Various	Bromocriptine	36	79	436/490	0·96 (0·76, 1·17)	0·95 (0·71, 1·18)	0·97 (0·02, 1·91)	15 (0-36) [0·14]	<0·01	15	19·7	NP	19·3	NP	19·8	NP
Parkinson's	Various	Cabergoline	6	14	91/91	0·55 (0·05, 1·06)	0·78 (-0·18, 1·74)	[-0·23 (-1·63, 1·16)]	69 (39-81) [<0·01]	0·07	4	1·9	0·11	3·05	0·52	0·91	0·01
Parkinson's	Spontaneous activity	CY208-243	2	4	32/32	1·29 (0·43, 2·15)	1·29 (0·43, 2·15)	0·89 (-0·74, 2·52)	0 (0-68) [0·87]	<0·01	0	2·4	NP	2·4	NP	1·32	NP
Parkinson's	Various	Dihydrexidine	9	17	67/67	0·57 (-0·05, 1·18)	0·57 (-0·05, 1·18)	0·37 (-1·62, 2·36)	0 (0-45) [0·95]	0·20	0	1·62	NP	1·62	NP	2·62	NP
Parkinson's	Rotational behavior	Dinapsoline	5	15	131/131	2·03 (1·59, 2·47)	2·30 (1·48, 3·11)	1·47 (0·07, 2·87)	69 (41-81) [<0·01]	0·13	10	14	NP	14·3	NP	11·2	NP
Parkinson's	Rotational behavior	Dopamine	1	3	15/15	1·19 (-0·08, 2·46)	1·30 (-0·23, 2·82)	0·72 (-1·13, 2·58)	24 (0-79) [0·27]	0·04	1	0·91	0·99	1·04	NP	0·45	0·38
Parkinson's	Various	Lisuride	10	15	100/146	1·39 (0·99, 1·80)	1·39 (0·99, 1·80)	1·04 (0·18, 1·90)	0 (0-46) [0·55]	0·18	7	6·85	0·99	6·85	0·99	4·62	0·26
Parkinson's	Various	LY-171555	13	37	196/194	0·14 (-0·16, 0·43)	0·35 (-0·07, 0·78)	[-0·38 (-1·42, 0·66)]	42 (7-60) [<0·01]	<0·01	3	2	0·45	2·85	0·76	3·01	NP
Parkinson's	Various	Pergolide	8	14	126/123	0·67 (0·30, 1·03)	1·01 (0·26, 1·76)	0·32 (-0·47, 1·12)	69 (38-81) [<0·01]	<0·01	4	3·25	0·75	5·99	NP	1·3	0·03
Parkinson's	Various	Piribedil	12	42	194/206	1·09 (0·75, 1·43)	1·41 (0·85, 1·97)	0·09 (-0·89, 1·07)	55 (33-68) [<0·01]	<0·01	5	10·4	NP	15·2	NP	2·17	0·06
Parkinson's	Various	Pramipexole	8	16	146/143	1·42 (0·97, 1·87)	1·43 (0·83, 2·03)	1·81 (0·45, 3·16)	40 (0-66) [0·05]	0·76	6	11·4	NP	11·4	NP	13·7	NP
Parkinson's	Various	Quinelorane	5	5	24/21	1·06 (0·15, 1·97)	1·22 (-0·43, 2·86)	2·48 (0·88, 4·07)	65 (0-85) [0·02]	0·43	2	1·11	0·31	1·35	0·62	3·75	NP
Parkinson's	Various	Quinpirole	22	43	320/312	1·09 (0·87, 1·31)	1·08 (0·65, 1·50)	1·47 (0·77, 2·17)	67 (53-75) [<0·01]	0·94	14	17	NP	16·7	NP	25·2	NP
Parkinson's	Various	Ropinirole	13	33	165/165	1·85 (1·39, 2·32)	1·85 (1·39, 2·32)	0·63 (-0·81, 2·07)	0 (0-35) [0·75]	0·37	9	19·1	NP	19·1	NP	4·22	0·03
Parkinson's	Various	Rotigotine	1	13	75/83	1·76 (1·21, 2·32)	1·76 (1·21, 2·32)	1·81 (0·88, 2·74)	0 (0-49) [0·44]	0·15	3	6·65	NP	6·65	NP	6·84	NP
Parkinson's	Spontaneous activity	RU24213	3	6	78/108	0·77 (0·29, 1·26)	0·82 (0·17, 1·48)	0·29 (-0·81, 1·38)	45 (0-76) [0·11]	0·01	2	2·9	NP	3·2	NP	0·67	0·14
Parkinson's	Rotational behavior	S31411	2	3	15/15	0·98 (-0·13, 2·10)	0·98 (-0·13, 2·10)	0·89 (-1·02, 2·79)	0 (0-73) [0·99]	0·02	0	0·69	NP	0·69	NP	0·59	NP
Parkinson's	Various	S32504	15	36	290/290	0·93 (0·62, 1·23)	0·97 (0·35, 1·60)	0·23 (-0·91, 1·36)	75 (64-81) [<0·01]	0·63	14	12·7	0·73	13·7	0·99	2·5	<0·01
Parkinson's	Rotational behavior	S32601	1	2	10/10	0·13 (-0·95, 1·21)	0·13 (-0·95, 1·21)	0·03 (-1·49, 1·54)	0 (ΝΑ) [0·85]	ΝΑ	0	0·11	NP	0·11	NP	0·1	NP
Parkinson's	Various	S33084	2	2	12/12	0·72 (-0·13, 1·56)	0·72 (-0·13, 1·56)	0·38 (-0·76, 1·53)	0 (NA) [0·40]	ΝΑ	0	0·35	NP	0·35	NP	0·17	NP
Parkinson's	Various	Sarizotan	8	12	60/60	[-0·13 (-0·66, 0·40)]	[-0·13 (-0·66, 0·40)]	0 (-1·75, 1·75)	0 (0-50) [0·86]	0·02	0	0·64	NP	0·64	NP	0·6	NP
Parkinson's	Various	SKF 83959	3	4	18/18	1·11 (0·29, 1·94)	1·51 (-0·03, 3·05)	0·53 (-0·91, 1·96)	67 (0-86) [0·03]	0·04	2	0·96	0·25	1·53	0·64	0·39	0·05
Parkinson's	Rotational behavior	SKF 104557	1	2	8/16	0·10 (-2·73, 2·93)	0·10 (-2·73, 2·93)	[-0·01 (-2·89, 2·87)]	0 (NA) [0·67]	NA	0	0·1	NP	0·1	NP	0·1	NP
Parkinson's	Various	SKF 38393	14	38	324/362	0·49 (0·25, 0·72)	0·38 (-0·10, 0·85)	0·53 (-0·40, 1·46)	72 (61-79) [<0·01]	0·17	12	5·62	<0·01	4·13	<0·01	6·33	0·03
Parkinson's	Various	SKF 80723	2	2	10/10	3·04 (1·42, 4·67)	4·04 (-0·02, 8·09)	2·30 (0·51, 4·09)	73 (NA) [0·05]	NA	2	2	0·99	2	0·99	1·69	0·99
Parkinson's	Various	SKF 81297	11	26	127/123	0·55 (0·20, 0·89)	0·55 (0·20, 0·89)	0·21 (-0·46, 0·89)	0 (0-38) [0·99]	0·02	1	2·77	NP	2·77	NP	1·52	NP
Parkinson's	Various	SKF 82958	10	16	93/95	1·16 (0·80, 1·53)	1·39 (0·80, 1·99)	0·58 (-0·43, 1·59)	57 (13-74) [<0·01]	0·03	7	5·73	0·6	7·53	NP	2·12	<0·01
Parkinson's	Rotational behavior	SKF 89124	1	4	16/32	0·68 (-2·54, 3·90)	0·68 (-2·54, 3·90)	0·38 (-2·98, 3·74)	0 (0-68) [0·94]	<0·01	0	0·6	NP	0·6	NP	0·33	NP
Parkinson's	Rotational behavior	SKF 96990	2	3	12/24	-0·02 (-1·81,1·77)	[-0·02 (-1·81, 1·77)]	[-0·17 (-3·15, 2·81)]	0 (0-73) [0·96]	0·05	0	0·15	NP	0·15	NP	0·17	NP
Parkinson's	Rotational beha	SKF 97930	1	2	8/16	0·09 (-2·33, 2·51)	0·09 (-2·33, 2·51)	[-0·21 (-3·24, 2·82)]	0 (NA) [0·75]	NA	0	0·1	NP	0·1	NP	0·12	NP
Parkinson's	Various	SLV308	3	10	40/40	1·14 (0·04, 2·25)	1·14 (0·04, 2·25)	0·29 (-2·15, 2·73)	0 (0-53) [0·84]	<0·01	0	2·16	NP	2·16	NP	0·62	NP
Parkinson's	Various	Sumanirole	2	8	33/33	1·64 (0·71, 2·57)	1·70 (0·15, 3·25)	0·53 (-1·53, 2·59)	59 (0-79) [0·02]	0·51	2	2·92	NP	3·07	NP	0·74	0·16
Parkinson's	Various	Talipexole	15	41	239/238	0·79 (0·51, 1·07)	0·86 (0·45, 1·27)	1·03 (0·33, 1·73)	40 (5-58) [<0·01]	0·02	9	8·06	0·69	9·1	NP	11·8	NP
Parkinson's	Various	Terguride	6	8	54/54	0·80 (0·22, 1·37)	0·80 (0·22, 1·37)	0·21 (-1·03, 1·45)	0 (0-56) [0·58]	0·02	0	1·86	NP	1·86	NP	0·5	NP
SCI	Neurobe-Motor	Stem cells	89	186	2023/1934	0·96 (0·87, 1·04)	1·13 (0·97, 1·29)	0·28 (-0·39, 0·94)	70 (65-74) [<0·01]	<0·01	85	85·8	NP	107	NP	16·5	<0·01
SCI	Neurobe-Sensory	Stem cells	8	22	251/190	0·59 (0·33, 0·86)	0·47 (0·01, 0·92)	0·65 (-0·13, 1·42)	63 (37-76) [<0·01]	0·12	5	4·5	0·79	3·2	0·36	5·1	NP
Abbreviations: EAE, experimental autoimmune encephalomyelitis; ICH, intracerebral hemorrhage; Focal, focal ischemia; SCI, spinal cord injury; NP, not pertinent, because the estimated E is larger than the O, and there is no evidence of excess statistical significance based on the assumption made for the plausible effect size; PPAR, peroxisome proliferator-activated receptor; ORF4-PE, antisense oli…
* Summary random effects odds ratio (95% CI) of each meta-analysis
† Summary fixed effects odds ratio (95% CI) of each meta-analysis
‡ Odds ratio (95% CI) of the most precise study in each meta-analysis
§ P-value from the Egger regression asymmetry test for evaluation of publication bias, except for six meta-analyses (Wang, 2007; Zhuo, 2008; Zhuo, 2009; Hobbs, 2006 [oropharynx CA]; Taylor, 2005; Donato, 1998 [HCV-]) where P-values are from the Harbord modified regression test
|| I2 metric of inconsistency (95% confidence intervals of I2) and P-value of the Cochran Q test for evaluation of heterogeneity
¶ Observed number of statistically significant studies
# Expected number of statistically significant studies using the summary fixed effects estimate of each meta-analysis as the plausible effect size
** P-value of the excess statistical significane test
†† Expected number of statistically significant studies using the summary random effects estimate of each meta-analysis as the plausible effect size
‡‡ Expected number of statistically significant studies using the effect of the most precise study of each meta-analysis as the plausible effect size
